# Supplementary material for: Parental germline mosaicism in genome-wide phased de novo variants: Recurrence risk assessment and implications for precision genetic counselling
Source: PLoS Genet. 2025 Mar 31;21(3):e1011651. doi: 10.1371/journal.pgen.1011651 (PMC11990764; doi:10.1371/journal.pgen.1011651)
Supplement: S1 Table — Data displayed in S1 Fig. (XLSX) [file pgen.1011651.s001.xlsx]

## Sheet: Summary
SupTable	Descripion
Supplementary Table 1	Literature review for studies assessing the rates of parental mosaicism. Displayed in Supplementary Figure 1.

## Sheet: Supplementary table 1
Phenotype	Study	Variant_count	Proportion	Sample
Pathogenic_variants_other	25087610 | Campbell et al. (2014) [3]	100	0.04	Blood
Pathogenic_variants_other	30273710 | Mensa-Vilaró et al. (2019) [8]	92	0.065	Blood
Pathogenic_variants_other	30891744 | Yang et al. (2019) [15]	80	0.05	Blood
Pathogenic_variants_other	33414558 | Chesneau et al. (2021) [4]	82	0.0365	Blood
Pathogenic_variants_other	35118825 | Frisk (2021) [6]	43	0.023	Blood
Pathogenic_variants_other	36792598 | Bernkopf et al. (2023) [1]	59	0.119	Blood
Pathogenic_variants_other	38438430 | Lecoquierre et al. (2023) [7]	189	0.037	Blood
Pathogenic_variants_epilepsy	26096185 | Xu et al. (2015) [13]	174	0.086	Blood
Pathogenic_variants_epilepsy	29142202 | Yang et al. (2017) [14]	112	0.23	Blood
Pathogenic_variants_epilepsy	29694806 | Myers et al. (2018) [10]	120	0.083	Blood
Pathogenic_variants_epilepsy	30368457 | de Lange et al. (2019) [5]	80	0.05	Blood
Pathogenic_variants_epilepsy	31077350 | Møller et al. (2019) [9]	75	0.066	Blood
Pathogenic_variants_epilepsy	33851778 | Shu et al. (2021) [12]	237	0.0591	Blood
Genome_wide	26656846 | Rahbari et al. (2016) [11]	768	0.032	Blood
Genome_wide	This study	334	0.03892	Blood
Pathogenic_variants_other	30891744 | Yang et al. (2019) [19]	51	0.0392157	Sperm
Pathogenic_variants_other	35118825 | Frisk (2021) [6]	31	0.0645161	Sperm
Pathogenic_variants_other	36792598 | Bernkopf et al. (2023) [1]	59	0.068	Sperm
Pathogenic_variants_epilepsy	29142202 | Yang et al. (2017) [14]	56	0.178571	Sperm
Genome_wide	31873310 | Breuss et al. (2020) [2]	912	0.0230263	Sperm
Genome_wide	This study	334	0.041916	Sperm

## Sheet: References
References
1. Bernkopf M, Abdullah UB, Bush SJ, Wood KA, Ghaffari S, Giannoulatou E, et al. Personalized recurrence risk assessment following the birth of a child with a pathogenic de novo mutation. Nat Commun. 2023;14: 853. doi:10.1038/s41467-023-36606-w
2. Breuss MW, Antaki D, George RD, Kleiber M, James KN, Ball LL, et al. Autism risk in offspring can be assessed through quantification of male sperm mosaicism. Nat Med. 2020;26: 143–150. doi:10.1038/s41591-019-0711-0
3. Campbell IM, Yuan B, Robberecht C, Pfundt R, Szafranski P, McEntagart ME, et al. Parental somatic mosaicism is underrecognized and influences recurrence risk of genomic disorders. Am J Hum Genet. 2014;95: 173–182. doi:10.1016/j.ajhg.2014.07.003
4. Chesneau B, Plancke A, Rolland G, Chassaing N, Coubes C, Brischoux-Boucher E, et al. Parental mosaicism in Marfan and Ehlers-Danlos syndromes and related disorders. Eur J Hum Genet. 2021;29: 771–779. doi:10.1038/s41431-020-00797-3
5. de Lange IM, Koudijs MJ, van ’t Slot R, Sonsma ACM, Mulder F, Carbo EC, et al. Assessment of parental mosaicism in SCN1A-related epilepsy by single-molecule molecular inversion probes and next-generation sequencing. J Med Genet. 2019;56: 75–80. doi:10.1136/jmedgenet-2018-105672
6. Frisk S, Wachtmeister A, Laurell T, Lindstrand A, Jäntti N, Malmgren H, et al. Detection of germline mosaicism in fathers of children with intellectual disability syndromes caused by de novo variants. Mol Genet Genomic Med. 2022;10: e1880. doi:10.1002/mgg3.1880
7. Lecoquierre F, Cassinari K, Drouot N, May A, Fourneaux S, Charbonnier F, et al. Assessment of parental mosaicism rates in neurodevelopmental disorders caused by apparent de novo pathogenic variants using deep sequencing. Sci Rep. 2024;14: 5289. doi:10.1038/s41598-024-53358-9
8. Mensa-Vilaró A, Bravo García-Morato M, de la Calle-Martin O, Franco-Jarava C, Martínez-Saavedra MT, González-Granado LI, et al. Unexpected relevant role of gene mosaicism in patients with primary immunodeficiency diseases. J Allergy Clin Immunol. 2019;143: 359–368. doi:10.1016/j.jaci.2018.09.009
9. Møller RS, Liebmann N, Larsen LHG, Stiller M, Hentschel J, Kako N, et al. Parental mosaicism in epilepsies due to alleged de novo variants. Epilepsia. 2019;60: e63–e66. doi:10.1111/epi.15187
10. Myers CT, Hollingsworth G, Muir AM, Schneider AL, Thuesmunn Z, Knupp A, et al. Parental Mosaicism in “De Novo” Epileptic Encephalopathies. N Engl J Med. 2018;378: 1646–1648. doi:10.1056/NEJMc1714579
11. Rahbari R, Wuster A, Lindsay SJ, Hardwick RJ, Alexandrov LB, Turki SA, et al. Timing, rates and spectra of human germline mutation. Nat Genet. 2016;48: 126–133. doi:10.1038/ng.3469
12. Shu L, Zhang Q, Tian Q, Yang S, Peng X, Mao X, et al. Parental mosaicism in de novo neurodevelopmental diseases. Am J Med Genet A. 2021;185: 2119–2125. doi:10.1002/ajmg.a.62174
13. Xu X, Yang X, Wu Q, Liu A, Yang X, Ye AY, et al. Amplicon Resequencing Identified Parental Mosaicism for Approximately 10% of “de novo” SCN1A Mutations in Children with Dravet Syndrome. Hum Mutat. 2015;36: 861–872. doi:10.1002/humu.22819
14. Yang X, Liu A, Xu X, Yang X, Zeng Q, Ye AY, et al. Genomic mosaicism in paternal sperm and multiple parental tissues in a Dravet syndrome cohort. Sci Rep. 2017;7: 15677. doi:10.1038/s41598-017-15814-7
15. Yang X, Yang X, Chen J, Li S, Zeng Q, Huang AY, et al. ATP1A3 mosaicism in families with alternating hemiplegia of childhood. Clin Genet. 2019;96: 43–52. doi:10.1111/cge.13539
