# Supplementary material for: Parental germline mosaicism in genome-wide phased de novo variants: Recurrence risk assessment and implications for precision genetic counselling
Source: PLoS Genet. 2025 Mar 31;21(3):e1011651. doi: 10.1371/journal.pgen.1011651 (PMC11990764; doi:10.1371/journal.pgen.1011651)
Supplement: S3 Table — Reads containing additional genotypes (third allele or more) are excluded. (XLSX) [file pgen.1011651.s003.xlsx]

## Sheet: Summary
SupTable	Descripion
Supplementary Table 3	Raw results of smMIP sequencing. The terms "two allele total" and "two allele VAF" (variant allele frequency) refer to reads supporting either the reference (ref) or alternate (alt) genotype of the variant. Reads containing additional genotypes (third allele or more) are excluded.

## Sheet: Supplementary table 3
ID	Trio	Haplotype	Vartype	Chrom	Pileup Pos	Pileup Alt String	SMMIP Name	Mosaic Conclusion	Alt Count Child-blood	Two Allele Total Child-blood	Two Allele VAF Child-blood	Alt Count Mother-blood	Two Allele Total Mother-blood	Two Allele VAF Mother-blood	Alt Count Father-blood	Two Allele Total Father-blood	Two Allele VAF Father-blood	Alt Count Father-sperm	Two Allele Total Father-sperm	Two Allele VAF Father-sperm	Alt Count Merged-controls	Two Allele Total Merged-controls	Two Allele VAF Merged-controls	Control Mean Count
chr1-100041623-T-C	TrioE	Paternal	SNV	chr1	100041623	C	1:100041567-100041657/17,23/+		1457	2888	0.504501	0	2945	0	3	4011	0.000747943	0	339	0	5	38049	0.000131409	2378.62
chr1-104484409-A-AT	TrioE	Paternal	INS	chr1	104484409	+1T	1:104484369-104484458/20,20/-		4174	12371	0.337402	0	9508	0	0	13606	0	0	2155	0	0	161359	0	10091.6
chr1-105868986-C-T	TrioC	Unknown	SNV	chr1	105868986	T	1:105868940-105869044/19,21/-		518	1109	0.467087	1	1701	0.000587889	3	1447	0.00207326	0	1436	0	9	28992	0.00031043	1812.81
chr1-106244879-C-T	TrioE	Paternal	SNV	chr1	106244879	T	1:106244817-106244920/20,20/-		3640	7422	0.490434	1	11340	8.81834e-05	3	12429	0.000241371	0	5439	0	51	181531	0.000280944	11354.3
chr1-121592715-G-C	TrioE	Paternal	SNV	chr1	121592715	C	1:121592628-121592736/19,21/+		3398	7082	0.479808	1	11293	8.85504e-05	0	12397	0	0	2657	0	11	151954	7.23903e-05	9542.56
chr1-153352641-G-T	TrioC	Paternal	SNV	chr1	153352641	T	1:153352622-153352716/21,19/-	Father sperm only	502	1209	0.415219	2	2158	0.000926784	1	1527	0.000654879	8	3295	0.00242792	15	36022	0.000416412	2252.94
chr1-165005589-C-T	TrioB	Paternal	SNV	chr1	165005589	T	1:165005506-165005614/18,22/-		4319	8808	0.49035	20	12577	0.0015902	21	10849	0.00193566	24	18277	0.00131313	251	173358	0.00144787	10878.4
chr1-180476285-T-G	TrioE	Unknown	SNV	chr1	180476285	G	1:180476216-180476312/18,22/-		2664	5858	0.454763	0	6184	0	0	10821	0	0	1107	0	3	118598	2.52955e-05	7413.75
chr1-185529837-C-T	TrioD	Paternal	SNV	chr1	185529837	T	1:185529768-185529877/16,24/+	Father sperm only	4493	8940	0.502573	1	11540	8.66551e-05	2	13338	0.000149948	112	6892	0.0162507	26	143792	0.000180817	8991.06
chr1-187015050-A-G	TrioE	Paternal	SNV	chr1	187015050	G	1:187014977-187015083/17,23/-		5735	11296	0.507702	5	18446	0.000271061	3	18380	0.000163221	1	4969	0.000201248	34	240282	0.0001415	15136.5
chr1-190465126-T-C	TrioB	Paternal	SNV	chr1	190465126	C	1:190465076-190465180/19,21/+		3783	7828	0.483265	1	12229	8.17728e-05	0	11286	0	1	24031	4.16129e-05	17	176247	9.64555e-05	11022.9
chr1-211986949-AAACT-A	TrioC	Paternal	DEL	chr1	211986949	-4AACT	1:211986904-211986998/19,21/+		511	3209	0.15924	0	6768	0	0	5028	0	0	5553	0	0	92514	0	5786.88
chr1-212478864-C-T	TrioE	Paternal	SNV	chr1	212478864	T	1:212478821-212478916/16,24/+		2526	5050	0.500198	2	6665	0.000300075	0	9458	0	1	3318	0.000301386	13	112929	0.000115117	7068.56
chr1-213779624-T-C	TrioA	Paternal	SNV	chr1	213779624	C	1:213779571-213779680/18,22/+		2575	5351	0.481218	0	7905	0	0	7867	0	0	3180	0	14	90671	0.000154404	5669.56
chr1-23398231-C-T	TrioD	Paternal	SNV	chr1	23398231	T	1:23398180-23398273/19,21/+		896	1725	0.51942	0	2007	0	1	2389	0.000418585	1	3053	0.000327547	13	30260	0.00042961	1892.38
chr1-234140128-C-T	TrioD	Paternal	SNV	chr1	234140128	T	1:234140048-234140157/16,24/+		6385	12644	0.504983	1	15365	6.5083e-05	3	17997	0.000166694	5	18536	0.000269745	43	223513	0.000192383	13996.6
chr1-234182216-A-G	TrioE	Paternal	SNV	chr1	234182216	G	1:234182154-234182246/17,23/-		1561	3027	0.515692	0	2825	0	1	5466	0.000182949	0	1286	0	7	68642	0.000101978	4291.44
chr1-23957764-T-G	TrioE	Paternal	SNV	chr1	23957764	G	1:23957707-23957800/16,24/-		203	412	0.492718	0	453	0	0	849	0	0	99	0	0	9082	0	567.812
chr1-242979602-G-A	TrioD	Maternal	SNV	chr1	242979602	A	1:242979548-242979654/18,22/-		403	852	0.473005	0	1121	0	0	1140	0	0	1447	0	4	14671	0.000272647	917.875
chr1-247180914-C-T	TrioE	Paternal	SNV	chr1	247180914	T	1:247180832-247180941/22,18/+		2124	4041	0.525612	0	5497	0	0	6924	0	1	2143	0.000466636	42	85323	0.000492247	5353.75
chr1-27815849-T-C	TrioD	Paternal	SNV	chr1	27815849	C	1:27815808-27815902/19,21/-		3019	5849	0.516157	1	7242	0.000138083	5	8365	0.000597729	0	5405	0	31	87293	0.000355126	5457.69
chr1-29282720-G-A	TrioB	Paternal	SNV	chr1	29282720	A	1:29282689-29282798/16,24/+		1050	2112	0.497159	1	2594	0.000385505	3	2885	0.00103986	2	2730	0.000732601	25	35344	0.000707334	2220.88
chr1-36585246-C-G	TrioD	Paternal	SNV	chr1	36585246	G	1:36585216-36585309/18,22/+		1655	3261	0.507513	1	3965	0.000252207	1	4540	0.000220264	4	8529	0.000468988	5	65879	7.58967e-05	4121.06
chr1-50989944-A-G	TrioE	Paternal	SNV	chr1	50989944	G	1:50989868-50989968/17,23/+		1264	2760	0.457971	0	3427	0	2	6171	0.000324097	0	1011	0	19	66798	0.00028444	4184.56
chr1-55428531-T-G	TrioB	Paternal	SNV	chr1	55428531	G	1:55428463-55428561/17,23/-		1936	4042	0.478971	1	6257	0.000159821	0	5213	0	0	8297	0	7	83627	8.3705e-05	5229.94
chr1-57101192-C-A	TrioA	Paternal	SNV	chr1	57101192	A	1:57101160-57101253/16,24/+		4838	9714	0.498044	15	14091	0.00106451	15	15077	0.000994893	7	5248	0.00133384	272	164821	0.00165028	10302.9
chr1-57525268-T-G	TrioA	Unknown	SNV	chr1	57525268	G	1:57525209-57525311/20,20/+		1583	3127	0.506236	0	5038	0	0	4473	0	0	4157	0	0	56475	0	3531
chr1-62370791-G-A	TrioC	Maternal	SNV	chr1	62370791	A	1:62370715-62370824/21,19/+		3639	7195	0.505768	3	11995	0.000250104	6	11070	0.000542005	0	4412	0	48	151762	0.000316285	9501.5
chr1-67143285-G-A	TrioD	Paternal	SNV	chr1	67143285	A	1:67143244-67143348/20,20/+		2402	4789	0.501566	3	6139	0.000488679	1	7083	0.000141183	2	8364	0.00023912	34	82789	0.000410683	5184.06
chr1-86269433-C-T	TrioE	Unknown	SNV	chr1	86269433	T	1:86269409-86269503/16,24/+		5490	11064	0.496204	3	15125	0.000198347	2	18904	0.000105798	0	4547	0	35	234226	0.000149428	14654
chr1-9092610-T-C	TrioE	Paternal	SNV	chr1	9092610	C	1:9092581-9092672/21,19/-		2409	5614	0.429106	1	8063	0.000124023	1	9690	0.000103199	0	7614	0	21	153893	0.000136458	9620.06
chr1-91276143-C-T	TrioE	Paternal	SNV	chr1	91276143	T	1:91276061-91276164/18,22/-		2870	5771	0.497314	3	7570	0.000396301	4	9806	0.000407914	4	5894	0.000678656	86	148379	0.000579597	9287.5
chr1-94782745-C-G	TrioC	Maternal	SNV	chr1	94782745	G	1:94782697-94782790/16,24/+		2250	4597	0.48945	0	7157	0	0	4944	0	0	426	0	7	85078	8.22774e-05	5320.12
chr10-106209458-C-T	TrioE	Paternal	SNV	chr10	106209458	T	10:106209401-106209493/20,20/-		762	1503	0.506986	0	1258	0	0	2979	0	0	327	0	16	33766	0.000473849	2111.62
chr10-106549796-T-C	TrioD	Paternal	SNV	chr10	106549796	C	10:106549746-106549843/21,19/+		1346	2697	0.499073	0	3166	0	0	3672	0	0	3456	0	2	42022	4.75941e-05	2629.19
chr10-118574732-C-T	TrioA	Unknown	SNV	chr10	118574732	T	10:118574658-118574753/19,21/+		1208	3502	0.344946	1	6462	0.000154751	0	6938	0	1	6266	0.000159591	32	88652	0.000360962	5542.94
chr10-121859202-C-G	TrioD	Paternal	SNV	chr10	121859202	G	10:121859121-121859219/17,23/-		2574	5142	0.500583	7	6212	0.00112685	6	7010	0.00085592	3	4730	0.000634249	55	76520	0.000718766	4802.31
chr10-1314333-C-T	TrioC	Paternal	SNV	chr10	1314333	T	10:1314304-1314404/17,23/-		3881	7993	0.48555	9	13691	0.000657366	8	12411	0.000644589	0	1694	0	109	166593	0.000654289	10417.3
chr10-132607314-C-T	TrioA	Paternal	SNV	chr10	132607314	T	10:132607274-132607380/18,22/-		242	530	0.456604	0	609	0	0	455	0	0	853	0	2	7807	0.00025618	488.062
chr10-26156792-G-A	TrioB	Paternal	SNV	chr10	26156792	A	10:26156744-26156843/20,20/-	Father sperm only	1609	3334	0.482603	1	5088	0.000196541	0	4321	0	517	8386	0.0616504	9	75666	0.000118944	4731.56
chr10-29807097-G-A	TrioC	Paternal	SNV	chr10	29807097	A	10:29807059-29807148/17,23/+	Father blood and sperm	1418	2821	0.502659	2	4685	0.000426894	65	3427	0.018967	24	450	0.0533333	23	64880	0.000354501	4057.56
chr10-30616759-T-G	TrioA	Paternal	SNV	chr10	30616759	G	10:30616728-30616817/19,21/-		860	1715	0.501458	0	2352	0	0	2550	0	0	2605	0	5	30006	0.000166633	1876.38
chr10-31146783-A-G	TrioC	Paternal	SNV	chr10	31146783	G	10:31146755-31146860/16,24/-		710	1496	0.474599	4	2286	0.00174978	1	1410	0.00070922	10	4185	0.00238949	30	46862	0.000640178	2931.81
chr10-60934015-AT-A	TrioB	Unknown	DEL	chr10	60934015	-1T	10:60933975-60934068/16,24/-		788	2302	0.342311	3	2075	0.00144578	8	1623	0.00492914	4	2512	0.00159236	26	32296	0.000805053	2018.06
chr11-103566389-G-A	TrioA	Unknown	SNV	chr11	103566389	A	11:103566346-103566451/16,24/+		6152	12128	0.507256	10	22257	0.000449297	12	21293	0.000563565	4	7577	0.000527913	161	247231	0.000651213	15457.4
chr11-1182642-T-G	TrioC	Maternal	SNV	chr11	1182642	G	11:1182610-1182704/16,24/-	Mother blood	81	341	0.237537	24	654	0.0366972	0	378	0	0	717	0	1	10937	9.14328e-05	683.938
chr11-119156759-TA-T	TrioD	Maternal	DEL	chr11	119156759	-1A	11:119156692-119156801/16,24/-		607	1892	0.320825	0	1991	0	0	2182	0	0	4062	0	1	30754	3.25161e-05	1922.69
chr11-125364734-A-G	TrioE	Paternal	SNV	chr11	125364734	G	11:125364704-125364794/17,23/-		3480	7028	0.495162	1	9397	0.000106417	1	12460	8.02568e-05	1	4516	0.000221435	14	159839	8.75881e-05	9990.88
chr11-132865667-A-T	TrioD	Maternal	SNV	chr11	132865667	T	11:132865602-132865695/16,24/-		2974	6822	0.435943	1	8088	0.00012364	3	10922	0.000274675	0	11664	0	23	128224	0.000179374	8017.25
chr11-17521362-G-A	TrioE	Paternal	SNV	chr11	17521362	A	11:17521326-17521434/21,19/-		3525	7234	0.487282	1	11494	8.70019e-05	3	11880	0.000252525	0	4456	0	35	149771	0.00023369	9379.38
chr11-21966379-G-T	TrioD	Paternal	SNV	chr11	21966379	T	11:21966351-21966460/20,20/+		5260	10713	0.490992	97	13658	0.00710206	135	15492	0.00871418	242	17481	0.0138436	2039	209543	0.0097307	13136
chr11-23923722-T-G	TrioB	Paternal	SNV	chr11	23923722	G	11:23923699-23923801/19,21/+		1120	2250	0.497778	0	3119	0	0	2421	0	1	5482	0.000182415	9	45656	0.000197126	2873
chr11-28899848-C-A	TrioC	Paternal	SNV	chr11	28899848	A	11:28899775-28899876/17,23/+		4537	8858	0.512192	4	12649	0.000316231	3	8542	0.000351206	0	194	0	30	144974	0.000206934	9062.12
chr11-35410950-C-G	TrioD	Paternal	SNV	chr11	35410950	G	11:35410912-35411017/16,24/-		6493	12948	0.501467	1	16800	5.95238e-05	0	19702	0	0	13819	0	5	235010	2.12757e-05	14724.8
chr11-48214798-G-A	TrioC	Paternal	SNV	chr11	48214798	A	11:48214764-48214858/18,22/-		1488	3024	0.492063	0	4951	0	1	3569	0.000280191	0	1923	0	13	68487	0.000189817	4281.5
chr11-62188297-A-T	TrioB	Paternal	SNV	chr11	62188297	T	11:62188253-62188362/16,24/-		1477	2936	0.503065	1	5086	0.000196618	2	4180	0.000478469	1	7124	0.000140371	15	66820	0.000224484	4177.19
chr11-65968494-T-C	TrioC	Paternal	SNV	chr11	65968494	C	11:65968459-65968560/20,20/+		522	1095	0.476712	0	1909	0	0	1382	0	0	988	0	6	32793	0.000182966	2050.25
chr11-71497407-A-G	TrioC	Paternal	SNV	chr11	71497407	G	11:71497351-71497450/18,22/-		1001	1994	0.502006	0	3671	0	0	2687	0	0	6491	0	6	59254	0.000101259	3706.19
chr11-742262-T-C	TrioE	Paternal	SNV	chr11	742262	C	11:742195-742284/22,18/-		531	1060	0.500943	1	1575	0.000634921	0	2069	0	0	550	0	4	21218	0.000188519	1326.38
chr11-75320542-G-A	TrioC	Paternal	SNV	chr11	75320542	A	11:75320508-75320614/16,24/+		2977	6043	0.492636	6	10677	0.000561956	1	8575	0.000116618	1	1452	0.000688705	47	117173	0.000401116	7328.38
chr11-79981835-T-C	TrioA	Paternal	SNV	chr11	79981835	C	11:79981793-79981885/16,24/+		2561	5268	0.486143	2	9720	0.000205761	0	8402	0	0	7810	0	13	103083	0.000126112	6443.81
chr11-80309241-G-A	TrioE	Paternal	SNV	chr11	80309241	A	11:80309204-80309300/16,24/-		5268	10719	0.491464	4	16151	0.000247663	1	17604	5.68053e-05	0	6234	0	33	227854	0.00014483	14257.6
chr11-82563017-G-A	TrioA	Paternal	SNV	chr11	82563017	A	11:82562970-82563079/18,22/+		3962	8157	0.485718	3	16929	0.000177211	3	14264	0.00021032	0	8912	0	35	172272	0.000203167	10772.8
chr11-83747797-AG-A	TrioB	Paternal	DEL	chr11	83747797	-1G	11:83747754-83747862/20,20/-		986	2945	0.334805	0	3149	0	0	2241	0	0	1308	0	1	38024	2.62992e-05	2377.31
chr11-87601968-G-A	TrioE	Paternal	SNV	chr11	87601968	A	11:87601902-87601997/22,18/-		744	1552	0.479381	2	1346	0.00148588	0	2986	0	0	658	0	7	38957	0.000179685	2438
chr11-94221334-G-A	TrioE	Maternal	SNV	chr11	94221334	A	11:94221253-94221352/18,22/-		1708	3454	0.494499	18	4094	0.00439668	21	6898	0.00304436	1	1419	0.000704722	229	86378	0.00265114	5424.06
chr12-115176370-C-G	TrioC	Paternal	SNV	chr12	115176370	G	12:115176288-115176396/16,24/-		6259	12469	0.501965	24	21719	0.00110502	11	20896	0.000526417	45	10558	0.00426217	262	284074	0.000922295	17813.8
chr12-118478815-G-A	TrioC	Paternal	SNV	chr12	118478815	A	12:118478747-118478836/21,19/-		382	754	0.506631	1	1056	0.00094697	0	709	0	0	62	0	3	12134	0.000247239	758.438
chr12-120291839-T-TA	TrioD	Maternal	INS	chr12	120291839	+1A	12:120291809-120291910/21,19/+		2254	6983	0.322784	0	5942	0	0	6441	0	0	4752	0	2	67359	2.96917e-05	4212.12
chr12-126805246-C-T	TrioC	Paternal	SNV	chr12	126805246	T	12:126805182-126805283/16,24/+		2436	4884	0.498771	0	9229	0	1	6810	0.000146843	0	562	0	21	107149	0.000195989	6699.94
chr12-14843894-A-G	TrioC	Paternal	SNV	chr12	14843894	G	12:14843842-14843931/22,18/-		3522	7064	0.498584	3	11921	0.000251657	1	9887	0.000101143	0	1693	0	23	156269	0.000147182	9769.62
chr12-20528177-G-T	TrioE	Paternal	SNV	chr12	20528177	T	12:20528116-20528210/20,20/-		5612	11251	0.4988	11	17113	0.000642786	15	17935	0.000836353	7	6026	0.00116163	171	242646	0.00070473	15168.2
chr12-34619007-C-T	TrioE	Paternal	SNV	chr12	34619007	T	12:34618983-34619090/16,24/-		986	2967	0.332322	1	4681	0.00021363	3	5952	0.000504032	11	1149	0.00957354	29	70847	0.000409333	4450.5
chr12-48860753-C-T	TrioC	Paternal	SNV	chr12	48860753	T	12:48860675-48860770/17,23/-		1854	3835	0.483442	8	5560	0.00143885	0	3978	0	0	602	0	54	71285	0.000757523	4469.06
chr12-60209102-A-T	TrioC	Paternal	SNV	chr12	60209102	T	12:60209065-60209174/17,23/+		5101	10211	0.499559	3	16288	0.000184185	2	12075	0.000165631	0	119	0	43	182362	0.000235795	11399.1
chr12-80774746-T-C	TrioD	Paternal	SNV	chr12	80774746	C	12:80774677-80774782/22,18/-		237	778	0.304627	0	1559	0	1	1754	0.000570125	0	989	0	16	16298	0.000981716	1018.62
chr12-81833538-G-A	TrioC	Paternal	SNV	chr12	81833538	A	12:81833510-81833617/18,22/+		6669	13164	0.506609	3	23261	0.000128971	13	22059	0.000589329	1	4943	0.000202306	101	296408	0.000340747	18615.4
chr12-91337454-T-C	TrioC	Paternal	SNV	chr12	91337454	C	12:91337379-91337482/17,23/-		2562	5153	0.497186	1	7756	0.000128932	3	5682	0.000527983	0	503	0	36	106745	0.000337252	6678.62
chr12-94296099-C-T	TrioB	Unknown	SNV	chr12	94296099	T	12:94296038-94296127/19,21/-		4871	9699	0.502217	4	16516	0.000242189	5	14593	0.00034263	4	28413	0.000140781	66	225789	0.000292308	14146.6
chr12-98033227-C-CT	TrioC	Paternal	INS	chr12	98033227	+1T	12:98033153-98033262/21,19/-		621	2351	0.264143	65	2269	0.028647	47	1340	0.0350746	0	19	0	725	24998	0.0290023	1524.06
chr12-99710025-T-C	TrioC	Maternal	SNV	chr12	99710025	C	12:99709945-99710050/18,22/-		5752	11448	0.502446	2	19176	0.000104297	3	17718	0.000169319	0	8029	0	61	237853	0.000256461	14869.5
chr13-102716989-T-C	TrioB	Unknown	SNV	chr13	102716989	C	13:102716966-102717056/18,22/+		3607	7501	0.480869	1	11475	8.7146e-05	0	9707	0	1	15433	6.47962e-05	22	150134	0.000146536	9386.94
chr13-111332773-A-C	TrioC	Paternal	SNV	chr13	111332773	C	13:111332718-111332824/21,19/-		4009	8364	0.479316	0	17294	0	0	16719	0	4	6939	0.000576452	26	212614	0.000122287	13308.6
chr13-112198317-G-A	TrioC	Paternal	SNV	chr13	112198317	A	13:112198250-112198342/16,24/+		800	1744	0.458716	0	2955	0	0	2215	0	0	2973	0	5	50811	9.84039e-05	3176.56
chr13-27819930-C-T	TrioC	Paternal	SNV	chr13	27819930	T	13:27819891-27819989/22,18/-		2598	5238	0.495991	3	8850	0.000338983	0	6489	0	4	972	0.00411523	48	113359	0.000423434	7089.06
chr13-30706137-G-A	TrioE	Maternal	SNV	chr13	30706137	A	13:30706112-30706209/16,24/-		4446	8638	0.514702	1	10043	9.95718e-05	1	13928	7.17978e-05	5	4023	0.00124285	43	178069	0.000241479	11151.6
chr13-50323375-G-A	TrioC	Paternal	SNV	chr13	50323375	A	13:50323338-50323444/22,18/+		3756	10274	0.365583	5	18251	0.000273958	5	18735	0.00026688	8	32022	0.000249828	96	282350	0.000340004	17658.4
chr13-51038066-G-A	TrioB	Maternal	SNV	chr13	51038066	A	13:51037993-51038091/17,23/+		3361	7982	0.421072	1	15292	6.53937e-05	1	13413	7.45545e-05	1	20275	4.93218e-05	44	193592	0.000227282	12108.8
chr13-96793725-A-G	TrioC	Paternal	SNV	chr13	96793725	G	13:96793663-96793769/21,19/-		2656	5293	0.501795	1	9104	0.000109842	1	6940	0.000144092	0	1007	0	14	119838	0.000116824	7493.88
chr14-23648639-C-T	TrioA	Maternal	SNV	chr14	23648639	T	14:23648614-23648708/16,24/+		1530	3111	0.491803	0	3175	0	1	4589	0.000217912	0	1188	0	6	49442	0.000121354	3092.06
chr14-30823108-T-C	TrioD	Maternal	SNV	chr14	30823108	C	14:30823077-30823166/16,24/-	Child blood	503	2285	0.220131	0	3309	0	1	3821	0.000261712	0	4960	0	5	44848	0.000111488	2804
chr14-49462230-A-T	TrioB	Paternal	SNV	chr14	49462230	T	14:49462196-49462305/18,22/+		5318	10825	0.49127	8	17648	0.000453309	5	15289	0.000327033	5	14804	0.000337747	98	206123	0.000475444	12884.9
chr14-54257207-A-C	TrioE	Unknown	SNV	chr14	54257207	C	14:54257178-54257273/18,22/-		6246	12831	0.48679	1	20549	4.86642e-05	0	20954	0	1	5479	0.000182515	6	268225	2.23693e-05	16769.9
chr14-69729872-T-C	TrioC	Maternal	SNV	chr14	69729872	C	14:69729850-69729946/19,21/-		542	1102	0.491833	1	1775	0.00056338	1	1175	0.000851064	0	81	0	32	21321	0.00150087	1333.5
chr14-71614784-G-C	TrioC	Maternal	SNV	chr14	71614784	C	14:71614712-71614812/18,22/-		3478	6922	0.502456	0	11640	0	0	8649	0	0	2210	0	8	137667	5.81112e-05	8626.19
chr14-73704989-C-T	TrioC	Paternal	SNV	chr14	73704989	T	14:73704971-73705075/22,18/-		2915	6975	0.417921	4	9949	0.00040205	1	9509	0.000105164	10	19512	0.000512505	58	168153	0.000344924	10519.4
chr14-92937878-C-T	TrioC	Paternal	SNV	chr14	92937878	T	14:92937827-92937933/16,24/+		738	1539	0.479532	0	3023	0	0	2821	0	0	4482	0	2	54107	3.69638e-05	3382.69
chr14-96216433-C-T	TrioE	Paternal	SNV	chr14	96216433	T	14:96216398-96216503/21,19/+		2697	5071	0.531848	0	3318	0	0	6810	0	1	2153	0.000464468	11	81720	0.000134606	5108.5
chr15-40443361-T-C	TrioA	Maternal	SNV	chr15	40443361	C	15:40443341-40443436/19,21/+		522	1111	0.469847	1	1575	0.000634921	0	1877	0	0	930	0	1	22291	4.48612e-05	1398.19
chr15-49759556-A-C	TrioE	Paternal	SNV	chr15	49759556	C	15:49759465-49759574/16,24/-		1620	3227	0.502014	0	3033	0	0	3884	0	0	205	0	7	41604	0.000168253	2603.56
chr15-51680040-G-A	TrioD	Paternal	SNV	chr15	51680040	A	15:51679969-51680073/18,22/-		2566	5079	0.505218	0	6664	0	0	7524	0	0	5112	0	14	78629	0.000178051	4918.25
chr15-62016132-TTC-T	TrioC	Paternal	DEL	chr15	62016132	-2TC	15:62016102-62016205/17,23/-		3260	9920	0.328629	0	10884	0	0	7813	0	0	2494	0	5	148069	3.3768e-05	9265.25
chr15-65125969-T-C	TrioA	Paternal	SNV	chr15	65125969	C	15:65125931-65126036/17,23/+		1769	3441	0.514095	0	4560	0	1	5599	0.000178603	0	2464	0	8	69262	0.000115503	4332.38
chr15-71732764-C-T	TrioD	Maternal	SNV	chr15	71732764	T	15:71732736-71732834/21,19/-		4536	9241	0.490856	5	11473	0.000435806	0	13378	0	4	14756	0.000271076	43	161293	0.000266596	10085.9
chr15-73370282-G-T	TrioE	Paternal	SNV	chr15	73370282	T	15:73370219-73370321/17,23/-		441	823	0.535844	0	1275	0	1	1797	0.000556483	3	1772	0.001693	34	27172	0.00125129	1698.44
chr15-82889863-T-C	TrioE	Paternal	SNV	chr15	82889863	C	15:82889783-82889885/18,22/+		2675	3827	0.698981	0	2379	0	2	4435	0.000450958	0	491	0	5	44734	0.000111772	2804.31
chr15-86891032-T-C	TrioD	Unknown	SNV	chr15	86891032	C	15:86890984-86891086/17,23/-		485	1012	0.479249	1	1166	0.000857633	2	1329	0.00150489	0	1128	0	5	15609	0.000320328	976.062
chr15-91832709-T-A	TrioD	Paternal	SNV	chr15	91832709	A	15:91832693-91832794/16,24/+		3365	6714	0.501192	70	9519	0.00735371	75	10217	0.00734071	82	12134	0.00675787	895	123380	0.00725401	7715.81
chr16-11607545-G-GA	TrioD	Unknown	INS	chr16	11607545	+1A	16:11607500-11607604/16,24/-		3499	15011	0.233096	741	15504	0.0477941	774	16390	0.0472239	530	11414	0.0464342	8897	188564	0.0471829	11281.3
chr16-1427095-G-A	TrioE	Paternal	SNV	chr16	1427095	A	16:1427012-1427120/21,19/-		344	712	0.483146	0	1207	0	1	1451	0.00068918	1	1138	0.000878735	1	18569	5.38532e-05	1162.19
chr16-21699641-G-A	TrioE	Paternal	SNV	chr16	21699641	A	16:21699606-21699705/16,24/+		305	575	0.530435	0	803	0	0	822	0	0	231	0	5	9713	0.000514774	607.312
chr16-27170570-G-A	TrioE	Paternal	SNV	chr16	27170570	A	16:27170548-27170643/18,22/+		4556	8968	0.508029	5	13520	0.000369822	12	15698	0.000764429	6	6094	0.000984575	129	198786	0.000648939	12446.4
chr16-4709453-T-C	TrioC	Maternal	SNV	chr16	4709453	C	16:4709433-4709532/17,23/+		1893	3932	0.481434	1	6350	0.00015748	3	4728	0.000634518	0	1039	0	16	85082	0.000188054	5335.12
chr16-47508020-T-A	TrioA	Paternal	SNV	chr16	47508020	A	16:47507962-47508063/17,23/-		4307	8619	0.49971	2	15145	0.000132057	3	14043	0.00021363	2	5923	0.000337667	28	156543	0.000178865	9789
chr16-4824525-G-GA	TrioA	Paternal	INS	chr16	4824525	+1A	16:4824459-4824555/21,19/+	Father sperm only	88	342	0.25731	0	584	0	0	754	0	5	416	0.0120192	1	7983	0.000125266	500.062
chr16-52481862-T-C	TrioB	Paternal	SNV	chr16	52481862	C	16:52481806-52481906/17,23/-		3760	7473	0.503145	1	10675	9.36768e-05	2	8984	0.000222618	3	13901	0.000215812	22	145935	0.000150752	9121.88
chr16-52944776-G-A	TrioE	Paternal	SNV	chr16	52944776	A	16:52944750-52944846/21,19/+		1662	2857	0.581729	2	3187	0.000627549	3	5522	0.000543281	0	890	0	31	64748	0.000478779	4049.38
chr16-67999784-G-A	TrioE	Maternal	SNV	chr16	67999784	A	16:67999711-67999802/22,18/+	Mother blood	345	1185	0.291139	8	2038	0.00392542	1	3406	0.0002936	0	1042	0	8	38161	0.000209638	2385.94
chr16-76228386-A-G	TrioB	Paternal	SNV	chr16	76228386	G	16:76228309-76228418/21,19/-		7210	14214	0.507246	2	21665	9.23148e-05	1	19831	5.04261e-05	2	35673	5.60648e-05	38	293241	0.000129586	18864.2
chr17-20980598-G-T	TrioC	Paternal	SNV	chr17	20980598	T	17:20980526-20980630/21,19/+		975	1937	0.503356	2	2851	0.000701508	3	2520	0.00119048	16	3664	0.00436681	45	55579	0.000809658	3474.69
chr17-21099528-G-C	TrioA	Paternal	SNV	chr17	21099528	C	17:21099502-21099602/16,24/-		3559	6383	0.557575	13	9627	0.00135037	13	11600	0.00112069	9	6936	0.00129758	242	141365	0.00171188	8838.75
chr17-33056978-T-C	TrioB	Paternal	SNV	chr17	33056978	C	17:33056903-33056999/21,19/-		1767	3470	0.509222	8	4603	0.001738	9	3669	0.00245298	0	8248	0	75	72884	0.00102903	4558.38
chr17-54214732-T-C	TrioD	Paternal	SNV	chr17	54214732	C	17:54214705-54214806/17,23/-		2761	5100	0.541373	2	6092	0.000328299	1	7027	0.000142308	2	4948	0.000404204	31	79257	0.000391133	4959.75
chr17-61758524-C-T	TrioA	Unknown	SNV	chr17	61758524	T	17:61758508-61758608/16,24/+		4088	8076	0.506191	3	15501	0.000193536	27	15432	0.00174961	2	3466	0.000577034	825	160433	0.00514233	10050.8
chr17-8249501-C-G	TrioA	Paternal	SNV	chr17	8249501	G	17:8249433-8249524/21,19/-		2254	4531	0.497462	0	4483	0	0	6336	0	1	3312	0.000301932	5	80286	6.22774e-05	5021.12
chr18-10639699-C-T	TrioA	Maternal	SNV	chr18	10639699	T	18:10639673-10639782/19,21/-	Mother blood	741	1638	0.452381	111	2178	0.0509642	1	2259	0.000442674	1	1667	0.00059988	10	28624	0.000349357	1791.19
chr18-27809915-A-AT	TrioD	Maternal	INS	chr18	27809915	+1T	18:27809896-27809987/21,19/-		3924	12346	0.317836	1	11377	8.78966e-05	0	12892	0	0	11561	0	6	158393	3.78805e-05	9900.69
chr18-31970129-G-A	TrioC	Paternal	SNV	chr18	31970129	A	18:31970047-31970145/16,24/-		497	1022	0.486301	0	1462	0	0	928	0	1	760	0.00131579	3	21946	0.000136699	1377.19
chr18-32309210-A-G	TrioE	Paternal	SNV	chr18	32309210	G	18:32309179-32309284/17,23/+		4349	8626	0.504173	2	10871	0.000183976	6	14341	0.000418381	0	3660	0	43	182967	0.000235015	11448.1
chr18-38208667-C-T	TrioB	Paternal	SNV	chr18	38208667	T	18:38208629-38208725/17,23/-		4235	8198	0.516589	3	12265	0.000244598	4	10485	0.000381497	5	15562	0.000321295	33	156676	0.000210626	9797.56
chr18-39826678-C-T	TrioE	Paternal	SNV	chr18	39826678	T	18:39826652-39826748/21,19/+		2323	4860	0.477984	2	5473	0.00036543	1	8771	0.000114012	0	3785	0	15	126123	0.000118932	7890.56
chr18-46296698-G-C	TrioC	Paternal	SNV	chr18	46296698	C	18:46296655-46296745/18,22/+		469	988	0.474696	0	1588	0	0	1040	0	0	922	0	4	20453	0.00019557	1279
chr18-51664843-CAG-C	TrioE	Paternal	DEL	chr18	51664843	-2AG	18:51664809-51664914/20,20/-	Father blood and sperm	800	2429	0.329354	0	3378	0	17	3222	0.00527623	102	3217	0.0317066	0	48292	0	3024.81
chr18-55620759-C-T	TrioD	Paternal	SNV	chr18	55620759	T	18:55620736-55620831/17,23/-	Father blood and sperm	4160	7887	0.52745	2	9586	0.000208638	796	10640	0.074812	457	10841	0.0421548	41	136577	0.000300197	8559.31
chr18-67578894-A-G	TrioE	Paternal	SNV	chr18	67578894	G	18:67578854-67578945/18,22/-		2020	4154	0.486278	1	3676	0.000272035	0	6337	0	0	251	0	7	62664	0.000111707	3917.81
chr19-14579700-A-C	TrioE	Paternal	SNV	chr19	14579700	C	19:14579639-14579738/17,23/+		1995	4052	0.492349	0	4774	0	0	8072	0	0	1925	0	5	90539	5.52248e-05	5662.25
chr19-23616676-G-A	TrioE	Maternal	SNV	chr19	23616676	A	19:23616628-23616722/18,22/-		3037	6199	0.489918	1	7063	0.000141583	0	10675	0	0	2130	0	5	120955	4.13377e-05	7565.75
chr19-28951494-G-A	TrioA	Paternal	SNV	chr19	28951494	A	19:28951455-28951548/17,23/+		1524	2952	0.51626	5	3952	0.00126518	7	4492	0.00155833	11	8915	0.00123388	35	64735	0.000540666	4052.75
chr19-35657084-C-T	TrioD	Paternal	SNV	chr19	35657084	T	19:35657058-35657165/16,24/-		1917	5203	0.368441	5	8653	0.000577834	0	9332	0	1	13978	7.1541e-05	29	124305	0.000233297	7775.06
chr19-4083487-A-G	TrioE	Paternal	SNV	chr19	4083487	G	19:4083413-4083515/17,23/+		249	493	0.505071	0	515	0	0	1012	0	1	761	0.00131406	2	15126	0.000132223	946
chr19-50249095-TC-T	TrioE	Paternal	DEL	chr19	50249095	-1C	19:50249065-50249154/19,21/-		490	1522	0.321945	0	1239	0	0	2276	0	0	654	0	1	25572	3.91053e-05	1599.31
chr19-52419135-ATAT-A	TrioA	Paternal	DEL	chr19	52419135	-3TAT	19:52419114-52419211/19,21/+		4901	14421	0.339852	0	11447	0	0	14864	0	0	4685	0	1	159831	6.25661e-06	9997.44
chr19-52605407-C-T	TrioE	Paternal	SNV	chr19	52605407	T	19:52605372-52605463/20,20/-		37	80	0.4625	0	71	0	0	170	0	0	122	0	4	2903	0.00137788	181.625
chr19-52711896-C-G	TrioB	Paternal	SNV	chr19	52711896	G	19:52711879-52711984/16,24/+		1037	2287	0.453432	4	3328	0.00120192	2	2859	0.000699545	18	9943	0.00181032	2641	68998	0.0382765	4327.56
chr19-52711897-G-A	TrioB	Paternal	SNV	chr19	52711897	A	19:52711879-52711984/16,24/+		1038	2286	0.454068	4	3322	0.00120409	5	2861	0.00174764	22	9930	0.00221551	2608	68867	0.0378701	4327.94
chr19-55568210-G-T	TrioD	Paternal	SNV	chr19	55568210	T	19:55568174-55568271/16,24/+		1412	2701	0.522769	2	3906	0.000512033	2	4244	0.000471254	10	14985	0.000667334	73	68515	0.00106546	4283.44
chr19-8465277-C-T	TrioA	Paternal	SNV	chr19	8465277	T	19:8465261-8465365/16,24/+		1620	3159	0.512821	1	3641	0.00027465	0	4547	0	1	2552	0.00039185	15	53873	0.000278433	3378.56
chr2-100992370-C-T	TrioD	Paternal	SNV	chr2	100992370	T	2:100992342-100992451/16,24/+	Father blood and sperm	4519	8910	0.507183	2	11106	0.000180083	1895	12876	0.147173	2052	12341	0.166275	14	145583	9.61651e-05	9151.44
chr2-103706596-TG-T	TrioD	Paternal	DEL	chr2	103706596	-1G	2:103706551-103706641/16,24/+		494	1856	0.266164	0	1556	0	0	1831	0	0	770	0	0	15628	0	977.062
chr2-106062843-C-T	TrioB	Paternal	SNV	chr2	106062843	T	2:106062784-106062893/17,23/+		871	1751	0.49743	4	5566	0.000718649	3	3955	0.000758534	2	9632	0.000207641	17	76976	0.000220848	4814.75
chr2-108347286-A-T	TrioC	Paternal	SNV	chr2	108347286	T	2:108347207-108347308/18,22/+	Father sperm only	862	2060	0.418447	27	3698	0.00730124	17	2381	0.00713986	21	734	0.0286104	422	45896	0.0091947	2872.06
chr2-123822790-C-T	TrioE	Paternal	SNV	chr2	123822790	T	2:123822760-123822849/19,21/+		267	531	0.502825	0	484	0	2	1059	0.00188857	0	222	0	2	13648	0.000146542	853.375
chr2-133377571-G-C	TrioE	Paternal	SNV	chr2	133377571	C	2:133377520-133377625/18,22/+		3600	7033	0.511873	0	9785	0	3	11835	0.000253485	2	7000	0.000285714	21	178952	0.00011735	11192.7
chr2-151714297-G-A	TrioD	Maternal	SNV	chr2	151714297	A	2:151714244-151714333/17,23/+		1730	3388	0.510626	0	4270	0	3	4874	0.000615511	2	5645	0.000354296	26	57911	0.000448965	3620.38
chr2-164074205-C-A	TrioC	Paternal	SNV	chr2	164074205	A	2:164074146-164074235/21,19/+		1581	3106	0.509015	3	4980	0.00060241	2	3397	0.000588755	6	1914	0.0031348	51	73158	0.000697121	4573.44
chr2-164353988-G-A	TrioC	Paternal	SNV	chr2	164353988	A	2:164353931-164354021/16,24/+		4268	8510	0.501528	6	14623	0.000410313	6	11337	0.000529241	0	898	0	60	182056	0.000329569	11384.3
chr2-17507490-T-C	TrioB	Paternal	SNV	chr2	17507490	C	2:17507412-17507511/16,24/-		3146	6558	0.479719	2	9372	0.000213402	3	7650	0.000392157	3	14037	0.000213721	47	131694	0.000356888	8237.31
chr2-183411896-T-C	TrioD	Paternal	SNV	chr2	183411896	C	2:183411872-183411962/18,22/+		560	1056	0.530303	3	1536	0.00195312	0	1780	0	0	1595	0	0	19724	0	1235
chr2-192319197-T-C	TrioB	Paternal	SNV	chr2	192319197	C	2:192319166-192319264/21,19/-		6373	12948	0.4922	2	21287	9.39541e-05	5	18845	0.000265322	2	26533	7.53778e-05	38	265381	0.00014319	16604.4
chr2-192319242-A-C	TrioB	Paternal	SNV	chr2	192319242	C	2:192319166-192319264/21,19/-		6337	12878	0.49208	22	21118	0.00104177	25	18691	0.00133754	44	26361	0.00166913	312	263573	0.00118373	16591.8
chr2-203958055-G-A	TrioC	Paternal	SNV	chr2	203958055	A	2:203957969-203958078/16,24/-		7308	14707	0.496906	5	26513	0.000188587	0	24528	0	1	11251	8.8881e-05	56	335382	0.000166974	21156.8
chr2-208575341-A-G	TrioD	Unknown	SNV	chr2	208575341	G	2:208575289-208575380/19,21/+		1458	3013	0.483903	2	3850	0.000519481	1	4641	0.000215471	2	3003	0.000666001	20	45712	0.000437522	2857.75
chr2-211940880-C-T	TrioE	Maternal	SNV	chr2	211940880	T	2:211940821-211940923/21,19/-		3904	8046	0.48521	2	10105	0.000197922	1	14025	7.13012e-05	3	3326	0.000901984	49	175182	0.000279709	10958.7
chr2-217246197-T-C	TrioE	Paternal	SNV	chr2	217246197	C	2:217246161-217246261/17,23/+		3408	6775	0.503026	2	7828	0.000255493	2	11689	0.000171101	0	2081	0	12	139348	8.61153e-05	8712.19
chr2-232658529-A-G	TrioC	Unknown	SNV	chr2	232658529	G	2:232658491-232658580/18,22/-		2202	4449	0.494943	1	6791	0.000147254	0	4755	0	0	2444	0	9	86579	0.000103951	5414.56
chr2-234064385-G-A	TrioC	Paternal	SNV	chr2	234064385	A	2:234064333-234064432/18,22/-		5452	11224	0.485745	1	19273	5.18861e-05	1	16251	6.15347e-05	0	1398	0	18	230734	7.80119e-05	14439.9
chr2-234614853-G-A	TrioE	Paternal	SNV	chr2	234614853	A	2:234614768-234614872/18,22/-		2207	4493	0.491209	4	5805	0.000689061	3	7989	0.000375516	0	1727	0	26	95726	0.000271609	6033.12
chr2-234970593-A-G	TrioE	Paternal	SNV	chr2	234970593	G	2:234970536-234970639/19,21/+		2889	5968	0.484082	1	7088	0.000141084	5	10755	0.0004649	1	3116	0.000320924	17	133676	0.000127173	8357.94
chr2-237033098-G-A	TrioC	Unknown	SNV	chr2	237033098	A	2:237033070-237033159/19,21/+		2808	5675	0.494802	7	9862	0.000709795	3	7414	0.00040464	0	724	0	52	115174	0.000451491	7205.94
chr2-24545734-G-A	TrioC	Maternal	SNV	chr2	24545734	A	2:24545676-24545767/16,24/-		2481	5015	0.494716	3	7540	0.000397878	1	4769	0.000209688	0	217	0	19	86235	0.000220328	5391.94
chr2-24989265-A-C	TrioC	Paternal	SNV	chr2	24989265	C	2:24989185-24989292/16,24/+		4780	14205	0.336501	11	26613	0.000413332	9	20560	0.000437743	8	3079	0.00259825	226	311074	0.000726515	19659.7
chr2-32433340-G-A	TrioE	Paternal	SNV	chr2	32433340	A	2:32433265-32433369/16,24/+		3486	7015	0.496935	2	11508	0.000173792	4	12197	0.000327949	0	5632	0	44	158382	0.000277809	9916.12
chr2-38259883-C-T	TrioD	Maternal	SNV	chr2	38259883	T	2:38259813-38259915/16,24/-		1713	3456	0.49566	5	4582	0.00109123	3	5090	0.000589391	1	2370	0.000421941	33	51577	0.00063982	3224.56
chr2-43736835-C-A	TrioC	Maternal	SNV	chr2	43736835	A	2:43736766-43736864/17,23/+	Child blood	2996	7041	0.425508	6	10557	0.000568343	9	7638	0.00117832	1	331	0.00302115	41	126280	0.000324675	7893.88
chr2-46809402-A-G	TrioC	Paternal	SNV	chr2	46809402	G	2:46809383-46809488/19,21/+		6069	12453	0.487352	8	22565	0.000354531	4	19779	0.000202235	0	993	0	70	289220	0.00024203	18132.6
chr2-49721792-A-G	TrioC	Paternal	SNV	chr2	49721792	G	2:49721731-49721832/17,23/+		321	604	0.531457	0	727	0	0	518	0	0	394	0	1	12481	8.01218e-05	780.375
chr2-55854041-A-G	TrioE	Paternal	SNV	chr2	55854041	G	2:55853995-55854100/18,22/+		1102	2328	0.473368	0	2738	0	0	4303	0	0	667	0	10	52264	0.000191336	3266.94
chr2-67148303-T-A	TrioA	Paternal	SNV	chr2	67148303	A	2:67148262-67148360/16,24/+		4185	8335	0.5021	19	14326	0.00132626	9	13761	0.000654022	3	3160	0.000949367	194	148260	0.00130851	9267.75
chr2-74164168-T-C	TrioA	Paternal	SNV	chr2	74164168	C	2:74164134-74164243/22,18/+		1325	2562	0.517174	0	3976	0	0	4710	0	1	3482	0.000287191	9	57706	0.000155963	3613.38
chr2-74886599-T-C	TrioE	Paternal	SNV	chr2	74886599	C	2:74886552-74886642/16,24/+		2609	5285	0.493661	0	6979	0	0	8982	0	2	6826	0.000292997	26	141814	0.000183339	8867.81
chr2-76855329-C-A	TrioD	Unknown	SNV	chr2	76855329	A	2:76855278-76855367/16,24/-		5628	10968	0.513129	6	13570	0.000442152	8	15224	0.000525486	4	9737	0.000410804	107	167520	0.00063873	10474.7
chr2-7971925-G-A	TrioE	Paternal	SNV	chr2	7971925	A	2:7971891-7971999/19,21/+		2506	4747	0.527912	4	4857	0.000823554	6	8604	0.00069735	0	1400	0	66	99753	0.000661634	6280.38
chr2-97657240-C-T	TrioA	Maternal	SNV	chr2	97657240	T	2:97657174-97657263/19,21/+		156	272	0.573529	1	200	0.005	0	194	0	0	130	0	1	2184	0.000457875	136.562
chr20-11743215-G-A	TrioE	Paternal	SNV	chr20	11743215	A	20:11743187-11743292/16,24/-		5425	10710	0.506536	4	12675	0.000315582	1	16970	5.89275e-05	3	4883	0.000614376	42	224567	0.000187027	14061.5
chr20-25945863-A-AT	TrioD	Paternal	INS	chr20	25945863	+1T	20:25945803-25945912/17,23/-		2264	13733	0.164858	9	14122	0.000637303	9	16224	0.000554734	1	13141	7.60977e-05	64	177648	0.000360263	11108.2
chr20-31444064-C-T	TrioA	Paternal	SNV	chr20	31444064	T	20:31444015-31444105/21,19/-		2631	5389	0.488217	8	8075	0.000990712	4	8527	0.000469098	10	15982	0.000625704	70	142722	0.000490464	8923.81
chr20-32738144-G-A	TrioD	Paternal	SNV	chr20	32738144	A	20:32738102-32738194/17,23/-		644	1338	0.481315	0	2092	0	1	2052	0.000487329	0	2168	0	0	23932	0	1495.94
chr20-46340696-A-C	TrioE	Maternal	SNV	chr20	46340696	C	20:46340620-46340722/22,18/-		133	233	0.570815	0	278	0	0	355	0	0	89	0	2	3665	0.000545703	232.062
chr20-64095691-G-A	TrioD	Paternal	SNV	chr20	64095691	A	20:64095667-64095768/20,20/+		123	230	0.534783	0	462	0	2	364	0.00549451	0	1988	0	8	11505	0.00069535	725.688
chr21-22742836-A-G	TrioD	Unknown	SNV	chr21	22742836	G	21:22742746-22742854/18,22/-		1960	4030	0.486352	2	5292	0.000377929	4	5942	0.000673174	1	3504	0.000285388	21	62387	0.000336609	3907.81
chr21-40824116-T-C	TrioE	Maternal	SNV	chr21	40824116	C	21:40824042-40824148/19,21/-		969	1875	0.5168	1	1935	0.000516796	4	3320	0.00120482	2	1985	0.00100756	21	50830	0.000413142	3180
chr21-41330144-A-AAC	TrioB	Maternal	INS	chr21	41330144	+2AC	21:41330080-41330178/20,20/+		418	1526	0.273919	0	609	0	0	787	0	0	1821	0	0	16523	0	1032.75
chr21-45455878-C-T	TrioB	Paternal	SNV	chr21	45455878	T	21:45455830-45455919/16,24/+	Father sperm only	38	77	0.493506	0	108	0	0	169	0	44	462	0.0952381	1	2893	0.000345662	181
chr22-30499973-G-A	TrioC	Paternal	SNV	chr22	30499973	A	22:30499925-30500024/16,24/-		433	839	0.516091	4	1006	0.00397614	0	1045	0	0	121	0	45	14605	0.00308114	913.5
chr22-40401262-T-A	TrioD	Maternal	SNV	chr22	40401262	A	22:40401195-40401284/22,18/-		415	699	0.593705	0	840	0	0	890	0	0	940	0	5	8786	0.000569087	549.438
chr22-45306357-T-C	TrioA	Paternal	SNV	chr22	45306357	C	22:45306326-45306419/20,20/-		1146	2284	0.501751	2	3373	0.000592944	2	4658	0.000429369	0	2095	0	12	54833	0.000218846	3428.44
chr22-48958164-ACCC-A	TrioB	Maternal	DEL	chr22	48958164	-3CCC	22:48958140-48958241/17,23/-		4378	13088	0.334505	0	11317	0	0	13126	0	0	33491	0	1	199267	5.01839e-06	12829.7
chr3-108566153-TTC-T	TrioA	Paternal	DEL	chr3	108566153	-2TC	3:108566073-108566174/18,22/-		2192	7007	0.31283	0	9562	0	0	8246	0	0	2150	0	1	78973	1.26626e-05	4942.81
chr3-115269481-G-C	TrioB	Paternal	SNV	chr3	115269481	C	3:115269425-115269519/22,18/-		2408	4950	0.486465	0	6923	0	0	5578	0	0	9607	0	4	100475	3.98109e-05	6284.88
chr3-12176885-A-T	TrioC	Paternal	SNV	chr3	12176885	T	3:12176855-12176951/17,23/+		5147	10500	0.49019	7	18516	0.000378051	3	17118	0.000175254	1	9249	0.00010812	63	256619	0.0002455	16046
chr3-126002333-T-C	TrioA	Paternal	SNV	chr3	126002333	C	3:126002292-126002389/17,23/-		1840	3653	0.503696	0	4270	0	2	4989	0.000400882	0	3019	0	12	59627	0.000201251	3728.06
chr3-128929397-A-G	TrioD	Paternal	SNV	chr3	128929397	G	3:128929323-128929431/19,21/+		4751	9471	0.501637	0	12317	0	4	13669	0.000292633	1	9391	0.000106485	26	161062	0.000161429	10070.5
chr3-140168905-A-C	TrioE	Maternal	SNV	chr3	140168905	C	3:140168882-140168984/18,22/-	Mother blood	2551	6522	0.391138	80	9053	0.00883685	0	13495	0	1	2744	0.000364431	1	172172	5.80815e-06	10764.1
chr3-22426624-A-G	TrioD	Paternal	SNV	chr3	22426624	G	3:22426596-22426686/16,24/+		7572	15141	0.500099	7	19527	0.000358478	4	22734	0.000175948	3	20422	0.0001469	54	310409	0.000173964	19409.2
chr3-23595978-A-G	TrioE	Paternal	SNV	chr3	23595978	G	3:23595952-23596044/18,22/+		6130	12071	0.507829	5	18620	0.000268528	3	19659	0.000152602	3	9701	0.000309246	46	243663	0.000188785	15234.1
chr3-26313912-C-T	TrioC	Maternal	SNV	chr3	26313912	T	3:26313881-26313975/19,21/+		1520	3094	0.491273	1	5203	0.000192197	0	3766	0	0	5422	0	11	78289	0.000140505	4894.38
chr3-29974463-G-A	TrioB	Paternal	SNV	chr3	29974463	A	3:29974441-29974543/20,20/+		2801	5700	0.491404	16	9139	0.00175074	9	7028	0.00128059	6	6178	0.000971188	164	108156	0.00151633	6775
chr3-30777720-CTT-C	TrioD	Maternal	DEL	chr3	30777720	-2TT	3:30777687-30777785/19,21/-		3813	11507	0.331364	0	9868	0	0	11520	0	0	13406	0	1	160992	6.21149e-06	10078.5
chr3-31271635-A-G	TrioD	Paternal	SNV	chr3	31271635	G	3:31271592-31271701/17,23/+		6103	12284	0.496825	4	15605	0.000256328	3	17804	0.000168501	1	11859	8.43241e-05	56	227694	0.000245944	14234.5
chr3-45472894-T-C	TrioB	Paternal	SNV	chr3	45472894	C	3:45472851-45472952/17,23/+		2504	4999	0.5009	0	6636	0	1	5416	0.000184638	0	11839	0	17	100229	0.000169612	6279.75
chr3-66719085-A-C	TrioE	Paternal	SNV	chr3	66719085	C	3:66719031-66719139/18,22/+		4628	9276	0.498922	2	14986	0.000133458	3	15405	0.000194742	4	8211	0.000487151	30	219989	0.00013637	13757
chr3-68757260-G-A	TrioC	Paternal	SNV	chr3	68757260	A	3:68757227-68757336/21,19/+		5160	10096	0.511094	7	16874	0.000414839	5	15649	0.000319509	1	4091	0.000244439	62	217284	0.000285341	13697.6
chr3-9485025-A-C	TrioC	Paternal	SNV	chr3	9485025	C	3:9484996-9485097/18,22/+		3125	5940	0.526094	0	9125	0	0	6509	0	0	366	0	3	105014	2.85676e-05	6564.44
chr3-96743782-T-C	TrioE	Paternal	SNV	chr3	96743782	C	3:96743707-96743798/16,24/-		3787	7544	0.501988	2	8531	0.000234439	0	13464	0	0	2198	0	28	157158	0.000178165	9826.25
chr4-107698703-C-T	TrioE	Paternal	SNV	chr4	107698703	T	4:107698645-107698744/18,22/+		3538	6716	0.526802	1	7360	0.00013587	6	11336	0.000529287	0	1979	0	50	134145	0.000372731	8397.12
chr4-111600223-C-A	TrioD	Paternal	SNV	chr4	111600223	A	4:111600159-111600249/16,24/-		4749	9975	0.47609	5	13595	0.000367782	1	15179	6.58805e-05	2	8734	0.00022899	38	166291	0.000228515	10396.8
chr4-114482189-A-G	TrioE	Paternal	SNV	chr4	114482189	G	4:114482153-114482259/18,22/-		3525	7654	0.460544	0	12248	0	0	12516	0	0	4438	0	16	161323	9.91799e-05	10085.5
chr4-11944248-T-C	TrioA	Paternal	SNV	chr4	11944248	C	4:11944164-11944271/18,22/-		4113	8421	0.488422	2	14988	0.00013344	3	15050	0.000199336	0	4053	0	17	162701	0.000104486	10171.8
chr4-120300068-G-A	TrioC	Paternal	SNV	chr4	120300068	A	4:120300002-120300094/16,24/-		1599	3315	0.482353	1	5500	0.000181818	0	3624	0	0	266	0	5	67139	7.44724e-05	4201.81
chr4-125052945-T-G	TrioA	Paternal	SNV	chr4	125052945	G	4:125052926-125053016/16,24/+		1578	3341	0.472314	0	6022	0	0	5180	0	1	2392	0.00041806	1	56681	1.76426e-05	3544
chr4-130847039-C-T	TrioB	Paternal	SNV	chr4	130847039	T	4:130846983-130847082/21,19/+		1832	4296	0.426443	1	6727	0.000148655	1	4915	0.000203459	1	10870	9.19963e-05	38	94409	0.000402504	5926.12
chr4-132640215-C-T	TrioC	Paternal	SNV	chr4	132640215	T	4:132640174-132640274/16,24/-		6063	12102	0.500992	8	21327	0.000375111	9	19445	0.000462844	2	8965	0.00022309	87	272106	0.000319728	17020.4
chr4-139295666-G-A	TrioB	Paternal	SNV	chr4	139295666	A	4:139295589-139295691/16,24/+		2862	6717	0.426083	10	13056	0.000765931	3	10308	0.000291036	1	10533	9.49397e-05	83	145742	0.0005695	9128.38
chr4-141228360-GA-G	TrioE	Paternal	DEL	chr4	141228360	-1A	4:141228319-141228409/16,24/-		1216	3589	0.338813	0	2229	0	0	4593	0	1	502	0.00199203	2	47377	4.22146e-05	2962.06
chr4-146011189-C-G	TrioA	Maternal	SNV	chr4	146011189	G	4:146011143-146011249/16,24/-		6412	12905	0.496862	4	22887	0.000174772	0	22873	0	0	7159	0	20	275247	7.2662e-05	17222.1
chr4-156058796-A-C	TrioC	Paternal	SNV	chr4	156058796	C	4:156058764-156058853/16,24/+		4964	10019	0.495459	2	16965	0.00011789	2	14201	0.000140835	0	3035	0	40	205224	0.000194909	12833
chr4-163769405-C-T	TrioB	Paternal	SNV	chr4	163769405	T	4:163769387-163769488/18,22/+		5007	10134	0.494079	3	15901	0.000188667	10	13229	0.000755915	5	16739	0.000298704	64	197526	0.000324008	12404
chr4-163773544-T-C	TrioB	Paternal	SNV	chr4	163773544	C	4:163773486-163773595/17,23/-		4965	10330	0.480639	13	17337	0.000749841	10	15931	0.000627707	6	27207	0.000220531	76	238627	0.000318489	14918.6
chr4-16929748-T-C	TrioC	Maternal	SNV	chr4	16929748	C	4:16929663-16929766/18,22/-		3406	7057	0.482641	0	11049	0	0	7704	0	0	381	0	19	137555	0.000138127	8600.56
chr4-175120652-C-T	TrioE	Paternal	SNV	chr4	175120652	T	4:175120574-175120675/20,20/-		1184	2272	0.521127	5	1945	0.00257069	9	4080	0.00220588	8	3081	0.00259656	201	74014	0.0027157	4653.25
chr4-23319328-T-C	TrioE	Paternal	SNV	chr4	23319328	C	4:23319235-23319344/16,24/-		2963	6236	0.475144	3	7383	0.000406339	1	10574	9.45716e-05	0	1575	0	38	136436	0.000278519	8534.75
chr4-25489492-C-G	TrioD	Paternal	SNV	chr4	25489492	G	4:25489454-25489563/19,21/+		1195	2536	0.471215	0	3242	0	1	3730	0.000268097	1	4945	0.000202224	3	46438	6.46023e-05	2905.69
chr4-42689685-C-T	TrioB	Paternal	SNV	chr4	42689685	T	4:42689660-42689768/20,20/-		1409	2753	0.511805	10	3370	0.00296736	3	2662	0.00112697	1	5357	0.000186672	44	52758	0.000833997	3303.06
chr4-5593375-C-T	TrioC	Maternal	SNV	chr4	5593375	T	4:5593303-5593403/18,22/-		1315	2656	0.495105	0	4487	0	0	3165	0	1	1649	0.000606428	20	55627	0.000359538	3480
chr4-56992879-G-T	TrioA	Unknown	SNV	chr4	56992879	T	4:56992825-56992915/20,20/+		203	595	0.341176	0	916	0	1	1096	0.000912409	1	539	0.00185529	13	12770	0.00101801	798.5
chr4-56992880-A-T	TrioA	Unknown	SNV	chr4	56992880	T	4:56992825-56992915/20,20/+		205	597	0.343384	0	917	0	0	1102	0	0	540	0	2	12810	0.000156128	800.812
chr4-63278109-G-A	TrioE	Maternal	SNV	chr4	63278109	A	4:63278027-63278131/20,20/+		1611	5238	0.30756	0	7032	0	3	8716	0.000344195	1	2380	0.000420168	40	109767	0.000364408	6868.44
chr4-92078659-T-C	TrioE	Paternal	SNV	chr4	92078659	C	4:92078598-92078707/16,24/+		4748	9308	0.510099	2	15312	0.000130617	3	15006	0.00019992	3	9958	0.000301265	27	231403	0.00011668	14467.9
chr5-100896371-G-A	TrioB	Paternal	SNV	chr5	100896371	A	5:100896346-100896455/17,23/+		5856	11749	0.498425	17	19431	0.000874891	14	17275	0.00081042	18	22175	0.000811725	241	238706	0.00100961	14948.2
chr5-113677742-G-A	TrioD	Paternal	SNV	chr5	113677742	A	5:113677715-113677813/16,24/+		6103	11853	0.514891	8	14875	0.000537815	7	17116	0.000408974	5	17682	0.000282773	88	212364	0.000414383	13294.5
chr5-124692332-G-A	TrioB	Paternal	SNV	chr5	124692332	A	5:124692297-124692391/18,22/+		2108	3918	0.53803	2	5091	0.00039285	8	4070	0.0019656	5	5301	0.000943218	32	69627	0.000459592	4354
chr5-127136823-A-C	TrioD	Paternal	SNV	chr5	127136823	C	5:127136749-127136854/18,22/+		7029	14134	0.497311	15	17346	0.000864753	9	20007	0.000449843	10	19731	0.000506817	149	283731	0.000525145	17769.2
chr5-137455473-G-A	TrioC	Paternal	SNV	chr5	137455473	A	5:137455442-137455546/18,22/+		4053	8233	0.492287	7	13851	0.000505379	4	12144	0.000329381	1	4623	0.00021631	82	193617	0.000423517	12168.5
chr5-143370226-G-A	TrioB	Paternal	SNV	chr5	143370226	A	5:143370201-143370304/20,20/-	Father blood and sperm	2700	5375	0.502326	0	8545	0	119	7658	0.0155393	1314	16926	0.077632	31	125478	0.000247055	7913.31
chr5-146279111-T-C	TrioD	Paternal	SNV	chr5	146279111	C	5:146279067-146279173/17,23/-		4190	8413	0.498039	2	10702	0.000186881	3	11491	0.000261074	1	3674	0.000272183	8	106225	7.53118e-05	6640.38
chr5-148762583-G-C	TrioA	Paternal	SNV	chr5	148762583	C	5:148762512-148762619/16,24/+		901	2014	0.447368	0	3442	0	0	3276	0	0	1072	0	2	41311	4.84133e-05	2585.25
chr5-149720411-A-AG	TrioB	Unknown	INS	chr5	149720411	+1G	5:149720329-149720437/17,23/+		219	685	0.319708	0	741	0	0	752	0	0	1417	0	0	12759	0	808.812
chr5-152461754-G-A	TrioE	Unknown	SNV	chr5	152461754	A	5:152461728-152461836/16,24/-		5846	11541	0.506542	5	17834	0.000280363	3	18312	0.000163827	1	5306	0.000188466	14	220878	6.33834e-05	13904
chr5-157709530-T-G	TrioC	Paternal	SNV	chr5	157709530	G	5:157709498-157709601/18,22/+		2811	5666	0.496117	0	10115	0	0	8444	0	0	2730	0	19	149223	0.000127326	9343.19
chr5-158501307-T-A	TrioD	Paternal	SNV	chr5	158501307	A	5:158501266-158501356/19,21/+		2279	4063	0.560916	3	4213	0.000712082	3	4937	0.000607656	7	5458	0.00128252	38	58264	0.000652204	3641.81
chr5-24046353-C-T	TrioC	Paternal	SNV	chr5	24046353	T	5:24046311-24046419/16,24/-		6447	13174	0.489373	18	23318	0.000771936	17	22327	0.00076141	6	9632	0.000622924	169	301483	0.000560562	18856.4
chr5-25767274-TA-T	TrioE	Paternal	DEL	chr5	25767274	-1A	5:25767236-25767327/22,18/-		2547	8818	0.288841	0	9572	0	0	11854	0	0	4447	0	3	166557	1.80119e-05	10412.4
chr5-26665188-G-A	TrioE	Paternal	SNV	chr5	26665188	A	5:26665135-26665224/16,24/-		1489	2973	0.500841	0	2554	0	1	5329	0.000187652	0	335	0	8	51248	0.000156104	3204.12
chr5-52600714-A-C	TrioE	Paternal	SNV	chr5	52600714	C	5:52600656-52600758/16,24/-		5002	9985	0.500951	0	15700	0	1	16436	6.08421e-05	3	6344	0.000472888	7	223083	3.13785e-05	13949.2
chr5-64171049-C-T	TrioD	Maternal	SNV	chr5	64171049	T	5:64171020-64171110/17,23/+		1015	1928	0.526452	2	2819	0.000709471	1	2955	0.000338409	1	4035	0.000247831	9	36056	0.000249612	2257.5
chr5-94771076-G-A	TrioD	Maternal	SNV	chr5	94771076	A	5:94771044-94771145/19,21/-		5647	11709	0.482279	3	15343	0.000195529	2	18096	0.000110522	0	18476	0	21	238513	8.80455e-05	14955.4
chr6-100773554-C-T	TrioD	Paternal	SNV	chr6	100773554	T	6:100773473-100773581/16,24/-		6386	12524	0.509901	15	15874	0.000944941	20	18153	0.00110175	11	15667	0.000702113	226	218890	0.00103248	13708.1
chr6-101118731-C-T	TrioE	Unknown	SNV	chr6	101118731	T	6:101118696-101118804/22,18/-		2112	4142	0.509899	2	4935	0.000405268	0	6814	0	2	2531	0.000790202	27	96607	0.000279483	6045.94
chr6-110092825-G-T	TrioA	Paternal	SNV	chr6	110092825	T	6:110092756-110092856/17,23/+		2701	5471	0.493694	5	8847	0.000565163	7	4469	0.00156635	1	1742	0.000574053	70	94304	0.00074228	5897.44
chr6-110931440-T-C	TrioE	Maternal	SNV	chr6	110931440	C	6:110931401-110931499/22,18/+		416	767	0.542373	0	967	0	0	1475	0	0	262	0	2	16872	0.00011854	1056.06
chr6-119762520-G-A	TrioC	Paternal	SNV	chr6	119762520	A	6:119762495-119762586/19,21/-		1592	3020	0.527152	3	4011	0.000747943	1	2767	0.000361402	0	474	0	13	57696	0.000225319	3607.5
chr6-126436052-G-A	TrioE	Paternal	SNV	chr6	126436052	A	6:126435990-126436079/16,24/+		1605	4159	0.38591	1	6608	0.000151332	2	9023	0.000221656	0	1922	0	42	112564	0.000373121	7037.5
chr6-130104868-AC-A	TrioA	Paternal	DEL	chr6	130104868	-1C	6:130104818-130104925/18,22/-		3829	11418	0.335348	0	12849	0	0	11432	0	1	4266	0.000234412	11	121018	9.08956e-05	7568
chr6-133774998-G-A	TrioE	Maternal	SNV	chr6	133774998	A	6:133774949-133775056/21,19/+		1189	2469	0.481571	1	2314	0.000432152	3	4546	0.000659921	1	2471	0.000404694	26	69498	0.000374111	4349.06
chr6-146094262-C-G	TrioE	Paternal	SNV	chr6	146094262	G	6:146094200-146094301/17,23/+		3257	6633	0.49103	3	6915	0.000433839	2	11691	0.000171072	0	2409	0	17	144745	0.000117448	9051.94
chr6-149748011-A-G	TrioE	Paternal	SNV	chr6	149748011	G	6:149747942-149748043/18,22/+		2591	5256	0.49296	0	5770	0	3	9111	0.000329272	1	1315	0.000760456	16	97396	0.000164278	6088.06
chr6-150887400-C-T	TrioA	Maternal	SNV	chr6	150887400	T	6:150887343-150887439/18,22/+		3414	7630	0.447444	1	11766	8.49907e-05	1	13719	7.28916e-05	0	3714	0	11	158138	6.95595e-05	9891.19
chr6-154258982-T-C	TrioE	Maternal	SNV	chr6	154258982	C	6:154258896-154259003/19,21/+		4566	11348	0.402362	3	17298	0.00017343	5	17840	0.000280269	1	6983	0.000143205	77	203629	0.000378139	12738.7
chr6-155755867-T-A	TrioC	Unknown	SNV	chr6	155755867	A	6:155755838-155755927/16,24/-		3228	6555	0.492449	2	10515	0.000190204	0	7749	0	0	828	0	41	135035	0.000303625	8442.44
chr6-160841633-T-C	TrioD	Paternal	SNV	chr6	160841633	C	6:160841556-160841654/21,19/-		3568	5573	0.64023	20	8124	0.00246184	32	10062	0.00318028	4	22056	0.000181357	241	140558	0.00171459	8817.88
chr6-161901596-G-C	TrioD	Paternal	SNV	chr6	161901596	C	6:161901575-161901664/21,19/+		4565	8611	0.530136	1	10176	9.82704e-05	1	11999	8.33403e-05	1	11016	9.07771e-05	16	134894	0.000118612	8438.81
chr6-21678226-C-T	TrioC	Paternal	SNV	chr6	21678226	T	6:21678176-21678279/20,20/-		3260	6538	0.498623	5	11413	0.000438097	1	9701	0.000103082	7	3905	0.00179257	48	152344	0.000315076	9523.56
chr6-24301809-G-A	TrioC	Paternal	SNV	chr6	24301809	A	6:24301751-24301858/16,24/-	Father blood and sperm	7265	14276	0.508896	8	25667	0.000311684	170	24528	0.00693085	377	17288	0.021807	52	333016	0.000156149	20822.6
chr6-26560810-T-C	TrioB	Maternal	SNV	chr6	26560810	C	6:26560739-26560834/16,24/+		776	1732	0.448037	0	2283	0	0	1858	0	1	2957	0.000338181	4	32492	0.000123107	2031.5
chr6-41347535-C-A	TrioC	Paternal	SNV	chr6	41347535	A	6:41347475-41347579/16,24/+		3901	7960	0.490075	10	13552	0.000737898	6	10754	0.000557932	6	2039	0.00294262	142	160651	0.000883904	10041.8
chr6-42164712-T-G	TrioD	Maternal	SNV	chr6	42164712	G	6:42164686-42164775/18,22/-		1609	3138	0.512747	4	3675	0.00108844	5	4244	0.00117813	0	3205	0	51	49571	0.00102883	3105.06
chr6-49071304-T-A	TrioE	Paternal	SNV	chr6	49071304	A	6:49071238-49071338/19,21/-	Father blood and sperm	4086	8452	0.483436	1	10763	9.29109e-05	53	14996	0.00353428	57	2380	0.0239496	38	175390	0.00021666	10964.1
chr6-54857863-G-T	TrioD	Paternal	SNV	chr6	54857863	T	6:54857839-54857947/16,24/+		4781	9643	0.4958	22	12631	0.00174175	37	14631	0.00252888	22	9874	0.00222807	444	169292	0.00262269	10619.8
chr6-78559398-G-A	TrioC	Paternal	SNV	chr6	78559398	A	6:78559373-78559476/17,23/-		6754	13431	0.502867	2	23739	8.42495e-05	1	22897	4.36738e-05	0	7550	0	32	295503	0.00010829	18562.4
chr6-8260856-T-C	TrioB	Paternal	SNV	chr6	8260856	C	6:8260799-8260899/19,21/-		1585	3320	0.47741	0	4813	0	0	4024	0	1	7816	0.000127943	16	71406	0.000224071	4465.38
chr6-91939864-G-A	TrioB	Paternal	SNV	chr6	91939864	A	6:91939836-91939927/16,24/-		158	296	0.533784	1	349	0.00286533	0	316	0	1	1486	0.000672948	4	8973	0.000445782	561.5
chr7-104175429-A-T	TrioE	Paternal	SNV	chr7	104175429	T	7:104175396-104175498/18,22/+		2130	4312	0.49397	1	4423	0.000226091	1	7681	0.000130191	0	1548	0	20	95119	0.000210263	5945.94
chr7-107024334-A-G	TrioE	Paternal	SNV	chr7	107024334	G	7:107024260-107024362/21,19/+	Child blood	281	964	0.291494	0	782	0	0	2231	0	0	597	0	7	25603	0.000273405	1612.75
chr7-109483630-G-A	TrioD	Paternal	SNV	chr7	109483630	A	7:109483576-109483665/17,23/+		1898	3743	0.50708	0	4787	0	0	5691	0	8	9743	0.000821102	20	75616	0.000264494	4727.75
chr7-112411755-C-T	TrioB	Paternal	SNV	chr7	112411755	T	7:112411679-112411788/17,23/+		1058	2138	0.494855	0	2991	0	0	2405	0	0	5500	0	4	49762	8.03826e-05	3122.88
chr7-115406631-C-T	TrioA	Paternal	SNV	chr7	115406631	T	7:115406545-115406649/18,22/-		1684	3523	0.478002	1	6051	0.000165262	2	5367	0.000372648	1	1804	0.000554324	32	57259	0.000558864	3591.06
chr7-122706937-C-T	TrioD	Paternal	SNV	chr7	122706937	T	7:122706900-122707003/17,23/-		3806	7660	0.496867	8	9961	0.000803132	9	12060	0.000746269	3	10392	0.000288684	104	146811	0.000708394	9193.38
chr7-124249355-C-T	TrioC	Paternal	SNV	chr7	124249355	T	7:124249331-124249420/19,21/+		4149	8389	0.494576	0	14311	0	1	11891	8.40972e-05	0	3050	0	31	191796	0.00016163	12000.4
chr7-129436977-A-G	TrioD	Paternal	SNV	chr7	129436977	G	7:129436917-129437006/18,22/-		2349	4821	0.487243	0	6199	0	1	6889	0.000145159	2	7190	0.000278164	11	74491	0.000147669	4657.38
chr7-136711609-G-A	TrioD	Maternal	SNV	chr7	136711609	A	7:136711541-136711637/20,20/+		517	1681	0.307555	0	2157	0	0	2443	0	1	4352	0.000229779	5	30378	0.000164593	1900
chr7-137382479-A-C	TrioD	Paternal	SNV	chr7	137382479	C	7:137382420-137382526/18,22/-		5925	12114	0.489104	5	16152	0.000309559	8	18487	0.000432737	13	15924	0.000816378	160	227604	0.000702975	14231.6
chr7-146446577-G-A	TrioE	Paternal	SNV	chr7	146446577	A	7:146446546-146446642/17,23/+		729	1624	0.448892	0	1671	0	0	3535	0	0	262	0	9	35675	0.000252278	2231.56
chr7-153745736-C-T	TrioB	Paternal	SNV	chr7	153745736	T	7:153745710-153745812/20,20/+		6010	12375	0.485657	4	19332	0.000206911	5	17560	0.000284738	4	18995	0.000210582	29	232421	0.000124774	14568.2
chr7-155443015-G-A	TrioD	Maternal	SNV	chr7	155443015	A	7:155442986-155443075/21,19/+		546	1224	0.446078	0	1702	0	1	2162	0.000462535	2	6188	0.000323206	15	34763	0.000431493	2174
chr7-156268921-G-A	TrioB	Maternal	SNV	chr7	156268921	A	7:156268857-156268949/18,22/+		460	1262	0.364501	0	2299	0	2	1834	0.00109051	0	2223	0	4	30637	0.000130561	1916.69
chr7-29143509-A-T	TrioD	Maternal	SNV	chr7	29143509	T	7:29143444-29143533/17,23/+		6761	13412	0.504101	5	16282	0.000307088	5	18885	0.00026476	1	13712	7.29288e-05	40	210110	0.000190376	13139.4
chr7-30721875-C-T	TrioC	Maternal	SNV	chr7	30721875	T	7:30721841-30721932/20,20/-		866	1702	0.508813	5	3124	0.00160051	1	2541	0.000393546	0	292	0	14	36582	0.000382702	2287.06
chr7-33861271-C-A	TrioB	Unknown	SNV	chr7	33861271	A	7:33861213-33861311/19,21/+		2470	7215	0.342342	5	11316	0.000441852	7	10085	0.0006941	12	20918	0.000573669	108	162177	0.000665939	10140.8
chr7-50195402-A-G	TrioD	Maternal	SNV	chr7	50195402	G	7:50195373-50195473/20,20/+		1580	3028	0.521797	0	3499	0	1	4045	0.000247219	0	3682	0	5	47383	0.000105523	2962.06
chr8-118042300-T-C	TrioD	Maternal	SNV	chr8	118042300	C	8:118042237-118042343/22,18/-	Mother blood	4603	9754	0.471909	1535	12517	0.122633	6	14568	0.000411862	3	9244	0.000324535	53	158212	0.000334994	9892.69
chr8-121008438-C-T	TrioD	Paternal	SNV	chr8	121008438	T	8:121008378-121008476/22,18/-		2420	4660	0.519313	3	5810	0.000516351	1	6517	0.000153445	1	5698	0.0001755	27	71610	0.000377042	4476.69
chr8-131163453-C-T	TrioB	Paternal	SNV	chr8	131163453	T	8:131163405-131163514/18,22/+		1386	2731	0.507506	1	3511	0.000284819	0	3012	0	3	6726	0.00044603	14	53925	0.00025962	3374.62
chr8-132485023-G-A	TrioE	Paternal	SNV	chr8	132485023	A	8:132484968-132485075/21,19/-		1576	3029	0.520304	1	5541	0.000180473	0	5579	0	0	6582	0	16	90674	0.000176456	5672.06
chr8-20765697-T-C	TrioB	Paternal	SNV	chr8	20765697	C	8:20765640-20765733/16,24/+	Child blood	2104	7134	0.294926	4	10816	0.000369822	1	9134	0.000109481	2	16958	0.000117938	12	149304	8.03729e-05	9338.75
chr8-41267420-G-A	TrioC	Paternal	SNV	chr8	41267420	A	8:41267361-41267468/17,23/-		2885	5806	0.4969	0	9472	0	4	7152	0.000559284	0	738	0	12	109122	0.000109969	6822.69
chr8-59588745-G-A	TrioE	Paternal	SNV	chr8	59588745	A	8:59588718-59588818/16,24/-		2116	3220	0.657143	1	1837	0.000544366	0	4145	0	0	511	0	3	46014	6.51975e-05	2878.12
chr8-60746453-A-AT	TrioA	Paternal	INS	chr8	60746453	+1T	8:60746414-60746516/16,24/-		3555	10734	0.331191	0	11484	0	0	11717	0	0	5396	0	1	128625	7.77454e-06	8043.31
chr8-61897779-C-A	TrioB	Paternal	SNV	chr8	61897779	A	8:61897734-61897843/17,23/-		4522	9200	0.491522	4	15058	0.00026564	7	13287	0.000526831	8	13898	0.000575622	113	183227	0.000616721	11456.3
chr8-62595030-T-G	TrioA	Paternal	SNV	chr8	62595030	G	8:62594982-62595076/18,22/-		3918	7809	0.501729	1	13461	7.42887e-05	0	11721	0	0	6454	0	12	134395	8.9289e-05	8405
chr8-66776555-A-G	TrioA	Paternal	SNV	chr8	66776555	G	8:66776525-66776617/16,24/+		694	1442	0.481276	2	4183	0.000478126	0	5752	0	0	1008	0	14	54721	0.000255843	3420.75
chr8-73647491-G-T	TrioB	Paternal	SNV	chr8	73647491	T	8:73647443-73647532/16,24/+		4634	9157	0.506061	13	13670	0.000950988	14	11714	0.00119515	26	19219	0.00135283	246	184148	0.00133588	11513.9
chr8-79474261-A-C	TrioC	Paternal	SNV	chr8	79474261	C	8:79474179-79474287/22,18/-		3693	7629	0.484074	7	12555	0.000557547	5	9881	0.000506022	4	2690	0.00148699	100	166281	0.000601392	10445.8
chr8-91852834-T-C	TrioD	Paternal	SNV	chr8	91852834	C	8:91852791-91852880/16,24/-		308	624	0.49359	1	726	0.00137741	0	895	0	0	805	0	2	10193	0.000196213	637.562
chr8-96374475-A-G	TrioC	Paternal	SNV	chr8	96374475	G	8:96374402-96374506/19,21/-		3688	7225	0.51045	0	12281	0	1	9533	0.000104899	1	1094	0.000914077	26	155497	0.000167206	9853.12
chr8-98023259-A-G	TrioB	Maternal	SNV	chr8	98023259	G	8:98023228-98023317/22,18/+	Mother blood	2755	5047	0.545869	129	6993	0.018447	0	5708	0	1	9225	0.000108401	11	91989	0.00011958	5750.12
chr9-114265098-G-A	TrioB	Paternal	SNV	chr9	114265098	A	9:114265056-114265165/21,19/+		1603	3339	0.480084	3	4114	0.000729217	1	4837	0.00020674	6	15734	0.00038134	41	94279	0.000434879	5895.06
chr9-115278936-T-C	TrioD	Paternal	SNV	chr9	115278936	C	9:115278893-115278983/22,18/-		5415	10916	0.496061	3	13804	0.000217328	4	16009	0.000249859	2	14030	0.000142552	45	201280	0.000223569	12584.2
chr9-121737914-G-A	TrioB	Maternal	SNV	chr9	121737914	A	9:121737885-121737979/19,21/+		14	30	0.466667	0	953	0	0	1192	0	1	2901	0.000344709	2	14930	0.000133958	934.25
chr9-127364722-G-A	TrioD	Paternal	SNV	chr9	127364722	A	9:127364676-127364770/17,23/+		1271	2525	0.503366	1	3092	0.000323415	4	3456	0.00115741	0	2659	0	20	38895	0.000514205	2432
chr9-134885741-G-A	TrioC	Maternal	SNV	chr9	134885741	A	9:134885712-134885805/21,19/-		405	841	0.48157	1	2130	0.000469484	0	1816	0	0	936	0	5	24619	0.000203095	1539
chr9-16842372-A-G	TrioD	Paternal	SNV	chr9	16842372	G	9:16842320-16842415/16,24/-		3537	7651	0.462293	1	11112	8.99928e-05	2	12112	0.000165125	1	9243	0.00010819	11	131832	8.34395e-05	8243.38
chr9-18534948-C-T	TrioA	Maternal	SNV	chr9	18534948	T	9:18534888-18534985/20,20/-		3980	8061	0.493735	7	15777	0.000443684	4	15158	0.000263887	3	4771	0.000628799	74	180413	0.00041017	11281.6
chr9-2086761-C-G	TrioC	Maternal	SNV	chr9	2086761	G	9:2086713-2086803/16,24/-		3359	6832	0.491657	1	11185	8.94055e-05	1	8137	0.000122895	0	690	0	15	140748	0.000106573	8801.31
chr9-2098982-A-G	TrioC	Maternal	SNV	chr9	2098982	G	9:2098900-2098998/16,24/-		884	1850	0.477838	1	3413	0.000292997	0	2285	0	0	55	0	18	41371	0.000435087	2612
chr9-34178889-T-C	TrioC	Paternal	SNV	chr9	34178889	C	9:34178859-34178968/19,21/-		897	1822	0.492316	0	3191	0	2	1992	0.00100402	0	127	0	14	37846	0.00036992	2372.25
chr9-5026158-C-T	TrioE	Paternal	SNV	chr9	5026158	T	9:5026078-5026177/16,24/-	Father sperm only	3933	7747	0.50768	2	10092	0.000198177	5	13459	0.000371499	76	2369	0.032081	35	147165	0.000237828	9231.81
chr9-79591785-G-T	TrioA	Paternal	SNV	chr9	79591785	T	9:79591761-79591850/19,21/+		2373	4894	0.484879	5	7602	0.000657722	8	7236	0.00110558	7	7088	0.000987585	94	94010	0.000999894	5885.12
chr9-82501706-T-C	TrioE	Paternal	SNV	chr9	82501706	C	9:82501640-82501739/17,23/-		710	1657	0.428485	0	1199	0	2	2184	0.000915751	0	54	0	10	19092	0.00052378	1193.56
chrX-143953577-A-G	TrioA	Unknown	SNV	chrX	143953577	G	X:143953545-143953650/17,23/+		5045	5058	0.99743	7	17674	0.000396062	1	8080	0.000123762	2	2549	0.000784621	31	129941	0.00023857	8124.56
chrX-33654132-A-G	TrioE	Paternal	SNV	chrX	33654132	G	X:33654104-33654196/17,23/+		1211	2487	0.486932	1	2373	0.000421408	2	2382	0.000839631	0	198	0	6	34390	0.000174469	2149.88
chrX-63825612-G-A	TrioC	Unknown	SNV	chrX	63825612	A	X:63825587-63825690/19,21/+		2829	3257	0.868591	11	11381	0.000966523	11	5753	0.00191205	1	950	0.00105263	151	109400	0.00138026	6850.19
chrX-79018913-A-T	TrioE	Paternal	SNV	chrX	79018913	T	X:79018882-79018986/16,24/-		512	980	0.522449	0	924	0	0	522	0	0	21	0	1	8541	0.000117082	533.812
chrX-82018121-C-A	TrioB	Maternal	SNV	chrX	82018121	A	X:82018089-82018183/16,24/+		1010	1933	0.522504	3	2620	0.00114504	2	1096	0.00182482	2	2371	0.000843526	6	26093	0.000229947	1631.06
chrX-87086012-C-G	TrioE	Unknown	SNV	chrX	87086012	G	X:87085976-87086083/17,23/+		2137	4079	0.523903	0	6292	0	0	3087	0	0	1680	0	2	57722	3.46488e-05	3610.06
