# Supplementary material for: Parental germline mosaicism in genome-wide phased de novo variants: Recurrence risk assessment and implications for precision genetic counselling
Source: PLoS Genet. 2025 Mar 31;21(3):e1011651. doi: 10.1371/journal.pgen.1011651 (PMC11990764; doi:10.1371/journal.pgen.1011651)
Supplement: S4 Table — The terms “two allele total” and “two allele VAF” (variant allele frequency) refer to reads supporting either the reference (ref) or alternate (alt) genotype of the variant. Reads containing additional genotypes (third allele or more) are excluded. (XLSX) [file pgen.1011651.s004.xlsx]

## Sheet: Summary
SupTable	Descripion
Supplementary Table 4	Instances of parental embryonic mosaics detected. The terms "two allele total" and "two allele VAF" (variant allele frequency) refer to reads supporting either the reference (ref) or alternate (alt) genotype of the variant. Reads containing additional genotypes (third allele or more) are excluded.

## Sheet: Supplementary table 4
ID	Sample_type	alt_count	two_allele_total	two_allele_VAF
chr10-29807097-G-A	Father sperm	24	450	0.0533333
chr18-51664843-CAG-C	Father sperm	102	3217	0.0317066
chr18-55620759-C-T	Father sperm	457	10841	0.0421548
chr2-100992370-C-T	Father sperm	2052	12341	0.166275
chr5-143370226-G-A	Father sperm	1314	16926	0.077632
chr6-24301809-G-A	Father sperm	377	17288	0.021807
chr6-49071304-T-A	Father sperm	57	2380	0.0239496
chr10-26156792-G-A	Father sperm	517	8386	0.0616504
chr1-153352641-G-T	Father sperm	8	3295	0.00242792
chr1-185529837-C-T	Father sperm	112	6892	0.0162507
chr16-4824525-G-GA	Father sperm	5	416	0.0120192
chr2-108347286-A-T	Father sperm	21	734	0.0286104
chr21-45455878-C-T	Father sperm	44	462	0.0952381
chr9-5026158-C-T	Father sperm	76	2369	0.032081
chr11-1182642-T-G	Mother blood	24	654	0.0366972
chr16-67999784-G-A	Mother blood	8	2038	0.00392542
chr18-10639699-C-T	Mother blood	111	2178	0.0509642
chr3-140168905-A-C	Mother blood	80	9053	0.00883685
chr8-118042300-T-C	Mother blood	1535	12517	0.122633
chr8-98023259-A-G	Mother blood	129	6993	0.018447
chr10-29807097-G-A	Father blood	65	3427	0.018967
chr18-51664843-CAG-C	Father blood	17	3222	0.00527623
chr18-55620759-C-T	Father blood	796	10640	0.074812
chr2-100992370-C-T	Father blood	1895	12876	0.147173
chr5-143370226-G-A	Father blood	119	7658	0.0155393
chr6-24301809-G-A	Father blood	170	24528	0.00693085
chr6-49071304-T-A	Father blood	53	14996	0.00353428
chr14-30823108-T-C	Child blood	503	2285	0.220131
chr2-43736835-C-A	Child blood	2996	7041	0.425508
chr7-107024334-A-G	Child blood	281	964	0.291494
chr8-20765697-T-C	Child blood	2104	7134	0.294926
