# Supplementary material for: Parental germline mosaicism in genome-wide phased de novo variants: Recurrence risk assessment and implications for precision genetic counselling
Source: PLoS Genet. 2025 Mar 31;21(3):e1011651. doi: 10.1371/journal.pgen.1011651 (PMC11990764; doi:10.1371/journal.pgen.1011651)
Supplement: S5 Table — SR: short-read genome sequencing, LR: long-read genome sequencing, SNV: single nucleotide variant, indel: short insertion/deletion. (XLSX) [file pgen.1011651.s005.xlsx]

## Sheet: Summary
SupTable	Descripion
Supplementary Table 5	Quality metrics of short read and long read genome sequencing. SR: short-read genome sequencing, LR: long-read genome sequencing, SNV: single nucleotide variant, indel: short insertion/deletion.

## Sheet: Supplementary table 5
Sample	SR_mean_depth | mosdepth	SR_SNV_count | deepvariant	SR_indel_count | deepvariant	LR_read_length_N50 | nanoplot	LR_median_depth | mosdepth
trioA_father	43.15	3820118	827108	11785	47.38
trioA_mother	34.87	3896481	834905	11891	50.37
trioA_prob	46.81	3834882	830708	10677	37.76
trioB_father	33.43	3866436	833669	22223	19.3
trioB_mother	48.12	3996919	855169	16969	33.89
trioB_prob	58.24	3904115	844145	18988	41.25
trioC_father	48.3	3822049	825214	13210	32.51
trioC_mother	33.11	3862549	829689	15697	41.5
trioC_prob	51.47	3823780	826079	16615	47.13
trioD_father	38.2	3842755	827603	13343	36.92
trioD_mother	38.55	3856443	830018	16565	40.01
trioD_prob	40.71	3829429	826106	12183	38.33
trioE_father	39.62	3831955	827312	13874	46.55
trioE_mother	49.79	4042639	861176	15617	53.73
trioE_prob	43.48	3965882	849793	13477	46.8
Min	33.11	3820118	825214	10677	19.3
Max	58.24	4042639	861176	22223	53.73
Median	43.15	3856443	830018	13874	41.25
Mean	43.19	3.87976e+06	835246	14874.3	40.8953
